# Supplementary material for: Diversity and Geographic Distribution of Ligninolytic Fungi Associated With Castanopsis sieboldii Leaf Litter in Japan
Source: Front Microbiol. 2020 Nov 23;11:595427. doi: 10.3389/fmicb.2020.595427 (PMC7732466; doi:10.3389/fmicb.2020.595427)
Supplement: Supplementary file 1 [file Data_Sheet_1.xlsx]

## Sheet: Table S1
Electronic Supplementary Material
Diversity and geographic distribution of ligninolytic fungi associated with Castanopsis sieboldii leaf litter in Japan
Takashi Osono, Shunsuke Matsuoka, Dai Hirose
Table S1. List of fungal isolates. Site numbers are as in Table 1.
Isolate code	Site No.	OTU	Accession number	Note
IS-BL-51	2	OTU_41	LC505211
IS-BL-61	2	OTU_18	LC505212
IS-BL-91	2	OTU_02	LC505213
IS-BL-93	2	OTU_49	LC505214
IS-BL-111	2	OTU_02	LC505215
IS-BL-113	2	OTU_17	LC505216
IS-BL-132	2	OTU_21	LC505217
IS-BL-141	2	OTU_02	LC505218
IS-BL-142	2	OTU_21	LC505219
IS-BL-151	2	OTU_02	LC505220
IS-BL-152	2	OTU_07	LC505221
IS-BL-161	2	OTU_03	LC505222
IS-BL-171	2	OTU_15	LC505223
IS-BL-181	2	OTU_15	LC505224
IR-BL-11	1	OTU_03	LC505202	1
IR-BL-21	1	OTU_01	LC505203
IR-BL-41	1	OTU_03	LC505204
IR-BL-101	1	OTU_10	LC505205
IR-BL-121	1	OTU_07	LC505206
IR-BL-151	1	OTU_31	LC505207
IR-BL-181	1	OTU_03	LC505208
Ta-BL21	6	OTU_04	LC505286
Ta-BL41	6	OTU_01	LC505287
Ta-BL51	6	OTU_01	LC505288
Ta-BL61	6	OTU_19	LC505289
Ta-BL62	6	OTU_09	LC505290
Ta-BL71	6	OTU_36	LC505291
Ta-BL141	6	OTU_06	LC505292
Ta-BL161	6	OTU_19	LC505293
Ta-BL171	6	OTU_05	LC505294
Ta-BL181	6	OTU_01	LC505295
Am-BL11	4	OTU_01	LC505073
Am-BL41	4	OTU_43	LC505074
Am-BL51	4	OTU_12	LC505075
Am-BL101	4	OTU_12	LC505076
Am-BL131	4	OTU_18	LC505077
Am-BL191	4	OTU_06	LC505078
To-BL11	3	OTU_02	LC505305
To-BL21	3	OTU_12	LC505306
To-BL31	3	OTU_13	LC505307
To-BL41	3	OTU_02	LC505308
To-BL141	3	OTU_02	LC505309
To-BL152	3	OTU_35	LC505310
To-BL161	3	OTU_07	LC505311
To-BL-201	3	OTU_07	LC505312
To-BL-202	3	OTU_02	LC505313
Y-BL-21	5	OTU_06	LC505332
Y-BL-41	5	OTU_09	LC505333
Y-BL-122	5	OTU_38	LC505334
Y-BL-123	5	OTU_47	LC505335
Y-BL-151	5	OTU_16	LC505336
Y-BL-182	5	OTU_03	LC505337
Y-BL-192	5	OTU_09	LC505338
Tu-BL11	13	OTU_39	LC505316
Tu-BL52	13	OTU_04	LC505317
Tu-BL71	13	OTU_10	LC505318
Tu-BL81	13	OTU_06	LC505319
Tu-BL91	13	OTU_25	LC505320
Tu-BL121	13	OTU_16	LC505321
Tu-BL122	13	OTU_05	LC505322
Tu-BL131	13	OTU_03	LC505323
Tu-BL141	13	OTU_06	LC505324
Tu-BL151	13	OTU_09	LC505325
Tu-BL161	13	OTU_03	LC505326
Tu-BL171	13	OTU_06	LC505327
Tu-BL191	13	OTU_50	LC505328
Fu-BL41	12	OTU_09	LC505135
Fu-BL71	12	OTU_06	LC505136
Fu-BL81	12	OTU_01	LC505137
Fu-BL111	12	OTU_06	LC505138
Fu-BL121	12	OTU_01	LC505139
Fu-BL131	12	OTU_03	LC505140
Fu-BL141	12	OTU_05	LC505141
Fu-BL171	12	OTU_03	LC505142
Fu-BL181	12	OTU_40	LC505143
Fu-BL191	12	OTU_32	LC505144
Oh-BL91	9	OTU_10	LC505274
Oh-BL121	9	OTU_03	LC505275
My-BL71	7	OTU_01	LC505268
My-BL81	7	OTU_01	LC505269
My-BL101	7	OTU_33	LC505270
My-BL171	7	OTU_46	LC505271
My-BL202	7	OTU_01	LC505272
Az-BL12	8	OTU_45	LC505080
Az-BL22	8	OTU_06	LC505081
Az-BL31	8	OTU_01	LC505082
Az-BL51	8	OTU_20	LC505083
Az-BL61	8	OTU_04	LC505084
Az-BL71	8	OTU_20	LC505085
Az-BL72	8	OTU_01	LC505086
Az-BL81	8	OTU_34	LC505087
Az-BL82	8	OTU_04	LC505088
Az-BL91	8	OTU_04	LC505089
Az-BL101	8	OTU_04	LC505090
Az-BL111	8	OTU_04	LC505092
Az-BL131	8	OTU_04	LC505093
Az-BL151	8	OTU_04	LC505094
Az-BL152	8	OTU_01	LC505095
Az-BL162	8	OTU_01	LC505096
Az-BL171	8	OTU_24	LC505097
Az-BL173	8	OTU_01	LC505098
Az-BL181	8	OTU_44	LC505099
Az-BL191	8	OTU_01	LC505100
Az-BL202	8	OTU_11	LC505101
Ot-BL121	15	OTU_08	LC505277
Ot-BL131	15	OTU_01	LC505278
Ot-BL132	15	OTU_08	LC505279
Ot-BL141	15	OTU_48	LC505280
Id-BL31	14	OTU_03	LC505181
Id-BL51	14	OTU_01	LC505182
Id-BL62	14	OTU_01	LC505183
Id-BL111	14	OTU_03	LC505184
Id-BL121	14	OTU_05	LC505185
Id-BL131	14	OTU_05	LC505186
Id-BL132	14	OTU_08	LC505187
Id-BL141	14	OTU_01	LC505188
Id-BL142	14	OTU_05	LC505189
Id-BL151	14	OTU_08	LC505190
Id-BL161	14	OTU_01	LC505191
Id-BL181	14	OTU_01	LC505192
Id-BL191	14	OTU_01	LC505193
Ch-BL11	16	OTU_27	LC505114
Ch-BL21	16	OTU_01	LC505115
Ch-BL52	16	OTU_14	LC505116
Ch-BL91	16	OTU_01	LC505117
Ch-BL101	16	OTU_08	LC505118
Ch-BL121	16	OTU_01	LC505119
Ch-BL151	16	OTU_04	LC505120
Ch-BL152	16	OTU_37	LC505121
Ch-BL201	16	OTU_14	LC505122
Ch-BL202	16	OTU_01	LC505123
Ko-BL11	11	OTU_28	LC505240
Ko-BL31	11	OTU_23	LC505241
Ko-BL51	11	OTU_01	LC505242
Ko-BL61	11	OTU_01	LC505243
Ko-BL91	11	OTU_05	LC505244
Ko-BL92	11	OTU_01	LC505245
Ko-BL101	11	OTU_01	LC505246
Ko-BL111	11	OTU_04	LC505247
Ko-BL112	11	OTU_01	LC505248
Ko-BL131	11	OTU_01	LC505249
Ko-BL141	11	OTU_01	LC505250
Ko-BL171	11	OTU_10	LC505251
Ko-BL181	11	OTU_01	LC505252
Ko-BL201	11	OTU_26	LC505253
Ko-BL202	11	OTU_05	LC505254
Hc-BL11	10	OTU_02	LC505146
Hc-BL21	10	OTU_02	LC505147
Hc-BL31	10	OTU_02	LC505148
Hc-BL32	10	OTU_01	LC505149
Hc-BL41	10	OTU_02	LC505150
Hc-BL51	10	OTU_02	LC505151
Hc-BL61	10	OTU_02	LC505152
Hc-BL71	10	OTU_05	LC505153
Hc-BL72	10	OTU_03	LC505154
Hc-BL81	10	OTU_29	LC505155
Hc-BL82	10	OTU_01	LC505156
Hc-BL91	10	OTU_02	LC505157
Hc-BL92	10	OTU_03	LC505158
Hc-BL101	10	OTU_07	LC505159
Hc-BL102	10	OTU_02	LC505160
Hc-BL111	10	OTU_02	LC505161
Hc-BL131	10	OTU_01	LC505162
Hc-BL141	10	OTU_01	LC505163
Hc-BL151	10	OTU_07	LC505164
Hc-BL171	10	OTU_02	LC505165
Hc-BL181	10	OTU_02	LC505166
Hc-BL191	10	OTU_02	LC505167
Hc-BL201	10	OTU_22	LC505168
Kr-BL41	17	OTU_01	LC505260
Kr-BL61	17	OTU_06	LC505261
Kr-BL71	17	OTU_01	LC505262
Kr-BL81	17	OTU_01	LC505263
Kr-BL91	17	OTU_01	LC505264
Kr-BL112	17	OTU_01	LC505265
Kr-BL151	17	OTU_01	LC505266
Sd-BL11	18	OTU_30	LC505283
Sd-BL31	18	OTU_42	LC505284
Sd-BL51	18	OTU_01	LC505285
1 Seven fungal isolates with the same colony morphology and potential bleaching activity were obtained from bleached portions at Ir, and the sequence of one isolate was deposited in DDBJ.

## Sheet: Table S2
Electronic Supplementary Material
Diversity and geographic distribution of ligninolytic fungi associated with Castanopsis sieboldii leaf litter in Japan
Takashi Osono, Shunsuke Matsuoka, Dai Hirose
Table S2. List of fungal OTUs, their taxonomic assignments by Claident and Blast, and number of isolates. na, not applied.
OTU #	Taxon	Phylum		Claident									Blast search result					Number of isolates
				Claident result	subkingdom	phylum	class	order	family	genus	species		Match taxa	Accession	Query Coverage	Max Ident
OTU_01	Nemania diffusa	Ascomycota		Nemania diffusa	Dikarya	Ascomycota	Sordariomycetes	Xylariales	Xylariaceae	Nemania	Nemania diffusa		Nemania diffusa	KF881789	97	99		46
OTU_02	Nemania bipapillata	Ascomycota		Nemania	Dikarya	Ascomycota	Sordariomycetes	Xylariales	Xylariaceae	Nemania			Nemania bipapillata	AY541610	98	99		20
OTU_03	Gymnopus sp.	Basidiomycota		Gymnopus	Dikarya	Basidiomycota	Agaricomycetes	Agaricales	Tricholomataceae	Gymnopus			Gymnopus sp.	AB512321	98	99		20
OTU_04	Nodulisporium sp.	Ascomycota		Nodulisporium	Dikarya	Ascomycota	Sordariomycetes	Xylariales	Xylariaceae	Nodulisporium			Xylariaceae sp.	AB741604	98	99		11
OTU_05	Xylaria arbuscula	Ascomycota		Xylaria	Dikarya	Ascomycota	Sordariomycetes	Xylariales	Xylariaceae	Xylaria			Xylaria arbuscula	GU300090	99	99		9
OTU_06	Agaricomycetes sp.	Basidiomycota		Agaricomycetes	Dikarya	Basidiomycota	Agaricomycetes						Lachnocladiaceae sp.	AB365532	52	87		10
OTU_07	Xylaria cubensis	Ascomycota		Xylaria cubensis	Dikarya	Ascomycota	Sordariomycetes	Xylariales	Xylariaceae	Xylaria	Xylaria cubensis		Xylaria cubensis	AB625440	99	99		6
OTU_08	Agaricomycetes sp.	Basidiomycota		Agaricomycetes	Dikarya	Basidiomycota	Agaricomycetes						Lachnocladiaceae sp.	AB512322	99	95		5
OTU_09	Gymnopus sp.	Basidiomycota		Gymnopus	Dikarya	Basidiomycota	Agaricomycetes	Agaricales	Tricholomataceae	Gymnopus			Agaricales sp.	AB859204	99	98		5
OTU_10	Agaricales sp.	Basidiomycota		Agaricales	Dikarya	Basidiomycota	Agaricomycetes	Agaricales					Agaricales sp.	AB859202	99	98		4
OTU_11	Xylaria cubensis	Ascomycota		Xylaria cubensis	Dikarya	Ascomycota	Sordariomycetes	Xylariales	Xylariaceae	Xylaria	Xylaria cubensis		na					1
OTU_12	Russulales sp.	Basidiomycota		Russulales	Dikarya	Basidiomycota	Agaricomycetes	Russulales					Lachnocladiaceae sp.	AB512323	99	91		3
OTU_13	Tricholomataceae sp.	Basidiomycota		Tricholomataceae	Dikarya	Basidiomycota	Agaricomycetes	Agaricales	Tricholomataceae				na					1
OTU_14	Xylaria cubensis	Ascomycota		Xylaria cubensis	Dikarya	Ascomycota	Sordariomycetes	Xylariales	Xylariaceae	Xylaria	Xylaria cubensis		Xylaria curta	EU715684	96	98		2
OTU_15	Gymnopus sp.	Basidiomycota		Gymnopus	Dikarya	Basidiomycota	Agaricomycetes	Agaricales	Tricholomataceae	Gymnopus			Gymnopus sp.	AB512321	98	93		2
OTU_16	Crinipellis sp.	Basidiomycota		Crinipellis	Dikarya	Basidiomycota	Agaricomycetes	Agaricales	Marasmiaceae	Crinipellis			Crinipellis sp.	AB512317	98	97		2
OTU_17	Xylaria sp.	Ascomycota		Xylaria	Dikarya	Ascomycota	Sordariomycetes	Xylariales	Xylariaceae	Xylaria			na					1
OTU_18	Lachnocladiaceae sp.	Basidiomycota		Dikarya	Dikarya								Lachnocladiaceae sp.	AB512322	99	99		2
OTU_19	Hypoxylon monticulosum	Ascomycota		Hypoxylon monticulosum	Dikarya	Ascomycota	Sordariomycetes	Xylariales	Xylariaceae	Hypoxylon	Hypoxylon monticulosum		Hypoxylon monticulosum	KC968939	98	98		2
OTU_20	Xylaria sp.	Ascomycota		Xylaria	Dikarya	Ascomycota	Sordariomycetes	Xylariales	Xylariaceae	Xylaria			Xylariaceae sp.	AB741618	94	97		2
OTU_21	Xylariaceae sp.	Ascomycota		Xylariaceae	Dikarya	Ascomycota	Sordariomycetes	Xylariales	Xylariaceae				Xylariaceae sp.	AB741585	95	98		2
OTU_22	Xylariaceae	Ascomycota		Xylariaceae	Dikarya	Ascomycota	Sordariomycetes	Xylariales	Xylariaceae				na					1
OTU_23	Marasmius	Basidiomycota		Marasmius	Dikarya	Basidiomycota	Agaricomycetes	Agaricales	Marasmiaceae	Marasmius			na					1
OTU_24	Astrocystis	Ascomycota		Astrocystis	Dikarya	Ascomycota	Sordariomycetes	Xylariales	Xylariaceae	Astrocystis			na					1
OTU_25	Xylaria	Ascomycota		Xylaria	Dikarya	Ascomycota	Sordariomycetes	Xylariales	Xylariaceae	Xylaria			na					1
OTU_26	Hypoxylon	Ascomycota		Hypoxylon	Dikarya	Ascomycota	Sordariomycetes	Xylariales	Xylariaceae	Hypoxylon			na					1
OTU_27	Agaricomycetes	Basidiomycota		Agaricomycetes	Dikarya	Basidiomycota	Agaricomycetes						na					1
OTU_28	Agaricales	Basidiomycota		Agaricales	Dikarya	Basidiomycota	Agaricomycetes	Agaricales					na					1
OTU_29	Xylaria	Ascomycota		Xylaria	Dikarya	Ascomycota	Sordariomycetes	Xylariales	Xylariaceae	Xylaria			na					1
OTU_30	Xylariaceae	Ascomycota		Xylariaceae	Dikarya	Ascomycota	Sordariomycetes	Xylariales	Xylariaceae				na					1
OTU_31	Hypoxylon	Ascomycota		Hypoxylon	Dikarya	Ascomycota	Sordariomycetes	Xylariales	Xylariaceae	Hypoxylon			na					1
OTU_32	Mycena	Basidiomycota		Mycena	Dikarya	Basidiomycota	Agaricomycetes	Agaricales	Tricholomataceae	Mycena			na					1
OTU_33	Agaricomycetes	Basidiomycota		Agaricomycetes	Dikarya	Basidiomycota	Agaricomycetes						na					1
OTU_34	Xylariaceae	Ascomycota		Xylariaceae	Dikarya	Ascomycota	Sordariomycetes	Xylariales	Xylariaceae				na					1
OTU_35	Tricholomataceae	Basidiomycota		Tricholomataceae	Dikarya	Basidiomycota	Agaricomycetes	Agaricales	Tricholomataceae				na					1
OTU_36	Mycena	Basidiomycota		Mycena	Dikarya	Basidiomycota	Agaricomycetes	Agaricales	Tricholomataceae	Mycena			na					1
OTU_37	Xylaria cubensis	Ascomycota		Xylaria cubensis	Dikarya	Ascomycota	Sordariomycetes	Xylariales	Xylariaceae	Xylaria	Xylaria cubensis		na					1
OTU_38	Xylariaceae	Ascomycota		Xylariaceae	Dikarya	Ascomycota	Sordariomycetes	Xylariales	Xylariaceae				na					1
OTU_39	Marasmius	Basidiomycota		Marasmius	Dikarya	Basidiomycota	Agaricomycetes	Agaricales	Marasmiaceae	Marasmius			na					1
OTU_40	Agaricomycetes	Basidiomycota		Agaricomycetes	Dikarya	Basidiomycota	Agaricomycetes						na					1
OTU_41	Marasmiellus	Basidiomycota		Marasmiellus	Dikarya	Basidiomycota	Agaricomycetes	Agaricales	Marasmiaceae	Marasmiellus			na					1
OTU_42	Xylariaceae	Ascomycota		Xylariaceae	Dikarya	Ascomycota	Sordariomycetes	Xylariales	Xylariaceae				na					1
OTU_43	Agaricales	Basidiomycota		Agaricales	Dikarya	Basidiomycota	Agaricomycetes	Agaricales					na					1
OTU_44	Agaricomycetes	Basidiomycota		Agaricomycetes	Dikarya	Basidiomycota	Agaricomycetes						na					1
OTU_45	Xylariaceae	Ascomycota		Xylariaceae	Dikarya	Ascomycota	Sordariomycetes	Xylariales	Xylariaceae				na					1
OTU_46	Agaricales	Basidiomycota		Agaricales	Dikarya	Basidiomycota	Agaricomycetes	Agaricales					na					1
OTU_47	Mycena	Basidiomycota		Mycena	Dikarya	Basidiomycota	Agaricomycetes	Agaricales	Tricholomataceae	Mycena			na					1
OTU_48	Xylariaceae	Ascomycota		Xylariaceae	Dikarya	Ascomycota	Sordariomycetes	Xylariales	Xylariaceae				na					1
OTU_49	Biscogniauxia	Ascomycota		Biscogniauxia	Dikarya	Ascomycota	Sordariomycetes	Xylariales	Xylariaceae	Biscogniauxia			na					1
OTU_50	Agaricales	Basidiomycota		Agaricales	Dikarya	Basidiomycota	Agaricomycetes	Agaricales					na					1
